# Supplementary material for: Sphingosine Phosphate Lyase Is Upregulated in Duchenne Muscular Dystrophy, and Its Inhibition Early in Life Attenuates Inflammation and Dystrophy in Mdx Mice
Source: Int J Mol Sci. 2022 Jul 8;23(14):7579. doi: 10.3390/ijms23147579 (PMC9316262; doi:10.3390/ijms23147579)
Supplement: Supplementary file 1 [file ijms-23-07579-s001.zip]

Archive with 1 entries (1 files):
- ijms-1775388-supplementary.pdf
